# Supplementary material for: A neutrophil elastase-generated mature form of IL-33 is a potent regulator of endothelial cell activation and proliferative retinopathy
Source: Exp Mol Med. 2024 Aug 1;56(8):1703–16. doi: 10.1038/s12276-024-01279-y (PMC11372157; doi:10.1038/s12276-024-01279-y)
Supplement: Supplementary file 2 — Data File 1 [file 12276_2024_1279_MOESM2_ESM.xlsx]

## Sheet: Figure 3
	Figure 3A
			G0-G1 phase			S phase			G2-M phase
	Control	44.6	46.8	45.7	0.38	0.28	0.27	55.8	54.1	55.2
	IL-33 (95-270)	38.4	36.1	34.4	0.4	0.35	0.32	61.7	64.6	66.3
	IL-33 (99-270)	36.4	35.9	35.8	0.87	0.78	0.89	63.1	63.2	63.9
	IL-33 (109-270)	43	38.2	42.2	0.34	0.7	0.54	56.9	60.5	57
	IL-33 (112-270)	32.8	36.5	35.3	0.56	0.6	0.47	67	63	64
	Figure 3B
	Control	IL-33 (95-270)	IL-33 (99-270)	IL-33 (109-270)	IL-33 (112-270)
	11.2656	31.8552	39.1516	16.4801	17.6232
	7.99987	31.9435	45.2303	20.0947	24.0012
	9.073	31.6516	36.8126	32.5466	28.0677
	10.1895	28.635	36.9326	24.3112	19.0576
	10.0576	32.3282	27.7167	21.5372	17.8286
	4.17446	31.5994	31.1753	25.6665	15.3068
	5.96611	27.2123	31.6056	24.2488	22.0233
	Figure 3C
	Control	IL-33 (95-270)	IL-33 (99-270)	IL-33 (109-270)	IL-33 (112-270)
	7	18	29	21	23
	12	16	33	24	18
	13	24	36	20	18
	10	21	32	18	24
	9	23	28	23	17
	16	24	32	14	20
	Figure 3D
	Control	IL-33 (95-270)	IL-33 (99-270)	IL-33 (109-270)	IL-33 (112-270)
	165.757	363.551	481.392	439.974	314.521
	201.728	390.679	319.741	415.562	269.123
	149.931	314.707	329.576	349.241	277.096
	236.752	433.498	311.276	332.215	286.2
	189.214	289.906	372.008	423.41	269.555
	196.398	253.622	380.732	309.29	344.718
	209.992	269.068	352.676	312.196	343.706
	213.98	307.505	360.256	264.919	412.117

## Sheet: Figure 5
	Figure 5A
			pSer/Thr			pTyr
	Control	1	1	1	1	1	1
	IL-33 (95-270)	1.31104	1.41534	1.56853	1.70692	1.60881	1.51348
	IL-33 (99-270)	1.8	2.03	2.6	1.3	1.36	1.4
	IL-33 (109-270)	1.1	1.12	1.16	1.2	1.78	1.09
	IL-33 (112-270)	1.2	1.3	1.34	1.6	1.5	1.6
	Figure 5B
			pERK1/2			pJNK1/2			pP38
	Control	1	1	1	1	1	1	1	1	1
	IL-33 (95-270)	3.92	2.2	1.18	18.4513	17.9281	15.4354	13.79	15.1595	3.5561
	IL-33 (99-270)	2.7	2.82	1.87	17.6917	15.3349	20.0787	14.31	6.2974	5.97693
	IL-33 (109-270)	2.57	2.06	2.77	12.3978	14.5864	19.0663	13.39	10.5825	12.3127
	IL-33 (112-270)	4.78	4.73	3.64	17.0649	21.2226	18.1495	9.15	9.20234	12.6897
	Figure 5C
			Cl. Notch1			Cl. Notch2			Cl. Notch3			Cl. Notch4
	Control	1	1	1	1	1	1	1	1	1	1	1	1
	IL-33 (95-270)	1	1.4	1.25	0.92	0.91	0.96	1.46341	1.0413	1.28995	1.05	0.98	1.03
	IL-33 (99-270)	1.65	1.3	1.9	0.97	0.94	0.95	0.922188	0.879217	0.859403	0.69	0.98	0.65
	IL-33 (109-270)	1.94	1.7	2.3	0.92	0.94	1.05	0.793091	0.798833	0.763333	0.89	1	0.9
	IL-33 (112-270)	2	1.6	2.5	1.08	1	1.13	0.814357	0.875199	0.996096	0.34	0.92	0.77
	Figure 5D
			DLL1			DLL4			Jagged1			Jagged2
	Control	1	1	1	1	1	1	1	1	1	1	1	1
	IL-33 (95-270)	0.62	0.56	1	0.87	0.95	0.87	1.56	1.55	1.72	0.72	0.84	0.86
	IL-33 (99-270)	0.53	0.45	0.96	1.5	0.72	1.2	1.46	1.68	1.65	0.65	0.74	0.8
	IL-33 (109-270)	0.47	0.37	1	1.15	0.92	1.13	1.51	1.62	1.63	0.7	0.8	0.88
	IL-33 (112-270)	0.56	0.62	1.02	1.34	0.96	1.2	1.3	1.36	0.9	0.85	0.86	0.9

## Sheet: Figure 6
	Figure 6A
			VCAM1			ICAM1			E-selectin
	Control	1	1	1	1	1	1	1	1	1
	IL-33 (95-270)	12.69	10.66	12.69	12.86	11.08	16.87	1.11	1.14	1.05
	IL-33 (99-270)	14.26	16.03	9.22	15.59	13.01	16.29	1.14	1.03	1.01
	IL-33 (109-270)	12.15	13.91	9.88	14.68	11.53	18.82	1.02	0.99	1.37
	IL-33 (112-270)	8.64	4.95	9.18	11.94	8.46	16.55	1.28	1.25	1.24
	Figure 6B
			pNF-kB			pIKKa/b			pIkBa
	Control	1	1	1	1	1	1	1	1	1
	IL-33 (95-270)	10.91	11.35	11.81	31.5975	28.4436	23.5706	0.830202	2.57674	1.51639
	IL-33 (99-270)	10.19	14.9	13.28	32.0097	27.7315	23.7123	1.49826	1.01668	0.86537
	IL-33 (109-270)	10.75	14.79	8.91	20.6872	16.7323	21.0157	1.24878	1.18044	1.51352
	IL-33 (112-270)	10.71	12.32	13.24	19.3853	17.0298	19.2802	1.95554	2.13217	1.86216
	Figure 6C
			Fra1			JunB			JunD
	Control	1	1	1	1	1	1	1	1	1
	IL-33 (95-270)	1.65382	0.999159	1.63766	2.8995	3.48334	3.36527	0.81	1.02555	1.12979
	IL-33 (99-270)	1.35029	1.17499	1.57889	2.55448	3.36987	2.26492	1.70921	0.779018	1.2363
	IL-33 (109-270)	1.94376	0.830056	1.27771	3.19975	3.90905	1.95883	2.26053	0.923428	1.49823
	IL-33 (112-270)	1.56337	0.54593	0.862809	2.51667	1.71253	0.947221	2.67487	1.12704	3.10706
	Figure 6D
			ADAM10			ADAM17			MMP-2
	Control	1	1	1	1	1	1	1	1	1
	IL-33 (95-270)	1.39618	1.10678	1.09431	1.17611	1.12637	2.03841	1.79609	1.362	1.94913
	IL-33 (99-270)	0.796158	0.969624	0.859406	1.15127	1.11372	0.960153	2.16174	1.53527	2.26428
	IL-33 (109-270)	1.36204	1.11209	1.16874	1.2459	1.16017	0.980794	1.8403	0.99137	1.96679
	IL-33 (112-270)	0.770649	0.985181	0.85761	1.09881	1.10832	0.835833	1.46169	0.720928	1.58019

## Sheet: Figure 7
	Figure 7D
			Ki67 and CD31 positive cells
	Control	20	16	18	22	15	19
	IL-33 (95-270)	4	2	7	6	3	5
	IL-33 (99-270)	6	7	4	4	3	8
	IL-33 (109-270)	21	23	26	25	24	22
	IL-33 (112-270)	11	19	16	15	18	22

## Sheet: Figure 8
	Figure 8B
	WT	IL-33 KO	IL-33-/- +IL-33-95	IL-33-/- +IL-33-99	IL-33-/- +IL-33-109
	31.091	14.8601	21.8975	31.749	34.9647
	31.4974	11.771	21.8975	35.546	26.9765
	33.1211	15.3572	22.1086	41.195	25.3063
	40.1329	12.8827	18.1533	31.572	36.0265
	34.0733	15.4448	17.3933	38.577	21.8781
	42.7023	10.0602	20.3873	43.825	36.0265
	36.5058		23.3435	49.315	41.0516
	37.6378
	Figure 8D
	WT	IL-33 KO	IL-33-/- +IL-33-95	IL-33-/- +IL-33-99	IL-33-/- +IL-33-109
	19.0844	20.7738	17.9883	17.1333	16.9979
	20.6772	17.7114	15.1142	17.6246	17.1429
	18.7459	21.6029	18.2983	14.319	18.3226
	21.8519	21.595	18.4129	18.6852	19.9306
	20.446	14.3304	17.9636	18.701	17.3599
	21.818	21.9803	21.1748	17.2381	16.5164
	22.4479			20.9352	17.1379
	17.3057
	Figure 8E
	WT	IL-33 KO	IL-33-/- +IL-33-95	IL-33-/- +IL-33-99	IL-33-/- +IL-33-109
	13	4	8	16	9
	12	5	9	15	8
	14	4	8	14	10
	11	4	6	16	9
	12	5	8	12	7
	15	4	10	17	9
	16	3	8	13	10
